# Supplementary material for: Systems Modeling of Interactions between Mucosal Immunity and the Gut Microbiome during Clostridium difficile Infection
Source: PLoS One. 2015 Jul 31;10(7):e0134849. doi: 10.1371/journal.pone.0134849 (PMC4521955; doi:10.1371/journal.pone.0134849)
Supplement: S2 Table — Database includes newly generated and previously reported time course data for the response to C. difficile infection. (XLSX) [file pone.0134849.s004.xlsx]

## Sheet: Sheet1
Calibration
Time	Cdiff	Commensal_Beneficial1	Commensal_Dead1	Commensal_Harmful1	E2	E_d2	E_i2	eDC_MLN	eDC_LP	Treg_MLN	Treg_LP	M_LP	N_Lum3	tDC_MLN	tDC_LP	Th17_MLN	Th17_LP	Th1_MLN	Th1_LP
Pre-antibiotic	0	343750000000		5000000000				9300	850
0	0		4.84999e+11	15000000000	2000000	0	0		212.5	55000		5120			637.5	9000	4500	2000	980
1	857	8.12913e+09	329875000000	142000000000	1698000	2000	300000	208317	1854	0	218472	3057	80	247090	2394	44	44	15176.9	6642.29
2			2.15571e+11	143000000000	1490000	10000	500000
4	11612	4372001997	6.24571e+10	76000000000	1975000	25000		525633	5449.93	375418	164464	17250	11927.9	214896	6757.15	223037	31242	0	6925.43
6			1.24429e+10	26500000000
7		1.16343e+10						391864	4569.04	79467			1261.47	179800	1756.77	43445.2	17793	10273.2	0
10			2.12143e+10	5000000000	1999000		1000	487581	1074.21	7554.46	651755	0		322843		18808.2	0	9255.68	0
Validation
Time	Cdiff	Commensal_Beneficial1	Commensal_Dead1	Commensal_Harmful1	E2	E_d2	E_i2	eDC_MLN	eDC_LP	Treg_MLN	Treg_LP	M_LP	N_Lum3	tDC_MLN	tDC_LP	Th17_MLN	Th17_LP	Th1_MLN	Th1_LP
3	10335	4.69121e+09	1.25714e+11	112000000000	1483000	17000	500000	295774	2899.52	1.6265e+07	436121	7214	141.311	249648	4284.25	2.06522e+06	9956	0	6338.29
5	16976	2.0291e+09	3.77857e+10	40500000000						2.08471e+06	288955	9000.76	5893.36		4198	38285.5	39367.6	102752	0
8	225				1947000	3000	50000		2921	293671	981720	2663.29			1773	100295	13491.5	0	108.142
1Buffie, C.G., et al., Precision microbiome reconstitution restores bile acid mediated resistance to Clostridium difficile. Nature, 2014. 517(7533): p. 205-208.
2Blake, K.M., et al., Neutrophils migrate across intestinal epithelium using beta2 integrin (CD11b/CD18)-independent mechanisms. Clinical and Experimental Immunology, 2004. 136(2): p. 262-268.
3Mahida, Y.R., Makh, S., Hyde, S., Gray, T., and Borriello, S.P., Effect of Clostridium difficile toxin A on human intestinal epithelial cells: induction of interleukin 8 production and apoptosis after cell detachment. Gut, 1996. 38: p. 337-347
