# Supplementary material for: Systems Modeling of Interactions between Mucosal Immunity and the Gut Microbiome during Clostridium difficile Infection
Source: PLoS One. 2015 Jul 31;10(7):e0134849. doi: 10.1371/journal.pone.0134849 (PMC4521955; doi:10.1371/journal.pone.0134849)
Supplement: S3 Table — Primers cover the baiCD operon in bacterial strains and the anti-microbial peptide associated genes DefB1 and S100A8. (XLSX) [file pone.0134849.s005.xlsx]

## Sheet: Sheet1
	Sequence	Tm
Beta-actin
Forward	5' - CCG AGG CAT TGC TGA CAG G - 3'	59
Reverse	5' - TGG AAG GTC GAC AGT GAG GC - 3'	59.4
DefB1
Forward	5' - CAC GGA ATG GAA CAG AGA AC - 3'	53.4
Reverse	5' - TCA TAG AAC TGA CTG CTA AGA CT - 3'	52.9
S100A8
Forward	5' - CCT CTA CAA GAA TGA CTT CAA GAA - 3'	52.4
Reverse	5' - CAC CAT CGC AAG GAA CTC - 3'	53.5
baiCD
Forward	5' - GCT GGA TTT GAC GCA GTA GA - 3'	54.9
Reverse	5' - AAA CTT CCG CCG TAC TCA TC - 3'	54.9
